# Supplementary material for: Defective autophagy is a key feature of cerebral cavernous malformations
Source: EMBO Mol Med. 2015 Sep 28;7(11):1403–17. doi: 10.15252/emmm.201505316 (PMC4644374; doi:10.15252/emmm.201505316)
Supplement: Supplementary file 6 [file emmm0007-1403-sd6.zip]

Archive with 1 entries (1 files):
- Source_data_for_Appendix.pdf
